# Supplementary material for: Neuropathological Changes in Dementia With Lewy Bodies and the Cingulate Island Sign
Source: J Neuropathol Exp Neurol. 2019 May 24;78(8):717–24. doi: 10.1093/jnen/nlz047 (PMC6640897; doi:10.1093/jnen/nlz047)
Supplement: Supplement_Material_nlz047 [file supplement_material_nlz047.zip]

Archive with 4 entries (4 files):
- Supplementary Figure 2. p-Tau pathology.tif
- Supplementary Figure 3. Amyloid-beta.tif
- Supplementary Figure 4. Correlation analyses.tif
- Supplementary Table 1. Demographic data..docx
